# Supplementary material for: Novel role for alpha-2-macroglobulin (A2M) as a disease modifying protein in senile osteoporosis
Source: Front Cell Dev Biol. 2023 Oct 30;11:1294438. doi: 10.3389/fcell.2023.1294438 (PMC10642388; doi:10.3389/fcell.2023.1294438)
Supplement: Supplementary file 1 [file Presentation1.zip]

Archive with 1 entries (1 files):
- Table 1 (6).DOCX
